# Supplementary material for: Environmental Neurotoxin β-N-Methylamino-L-alanine (BMAA) as a Widely Occurring Putative Pathogenic Factor in Neurodegenerative Diseases
Source: Microorganisms. 2022 Dec 6;10(12):2418. doi: 10.3390/microorganisms10122418 (PMC9781992; doi:10.3390/microorganisms10122418)
Supplement: Supplementary file 1 [file microorganisms-10-02418-s001.zip]

Archive with 1 entries (1 files):
- microorganisms-2013079-supplementary.pdf
